# Supplementary material for: Conservation of Major Satellite DNAs in Snake Heterochromatin
Source: Animals (Basel). 2023 Jan 17;13(3):334. doi: 10.3390/ani13030334 (PMC9913375; doi:10.3390/ani13030334)
Supplement: Supplementary file 1 [file animals-13-00334-s001.zip]

Archive with 2 entries (2 files):
- animals-2115624-supplementary/FigureS1.tif
- animals-2115624-supplementary/FileS1.fas
