# Supplementary material for: Conservation of Major Satellite DNAs in Snake Heterochromatin
Source: Animals (Basel). 2023 Jan 17;13(3):334. doi: 10.3390/ani13030334 (PMC9913375; doi:10.3390/ani13030334)
Supplement: Supplementary file 1 [file animals-13-00334-s001.zip › animals-2115624-supplementary/FileS1.fas]

>Cl80H(PGU2)
GAAACCAAATGCAAAAACGGACACCAGGATGAGTTTCAGGATGAAATTCCATGTCTAAAAATGGTGTTGCTTCAACTTTTTAAAAATCAAGC-CTTTTTGGTGCCAGGAGAAGAAAAGGCTTTACTCCACGGTCAGGAAAAATCCTGCCCAGGA-ACCAAAATGTTTTTTGAAGCCAAATTTTTTTTTT--------
>Cl124H(PGU3)
-GACTCAAATGTAACAACGGATGCTAGAATGTGATTCGGGGTGGAATTCCATGCTTAAAAATGTTATTATTAGCTGTTTTTAAAAATCGAGT-GTTTTTGCTGCCCGAGGAAGAAAACGCGTGATGCCGCGGTCAGAAAAAAAGCTGCCCAGGA-GCAAAAAAATTTTTTTT-------------------------
>CL60H(DRU2)
-GACCCAAATGTAAAAACGGATGCCAGAATGAGATTCGGGGTTAAATTTCATGCTTAAAAATGGTGCTTTTAATAGTTTTTAAAAATCAAGAATTTTTTGGTGTCCAGGGAAGAAAATTCCTGATGCCGGGGTCAGGGATTTTTGTGCCCAGGACATGAAAATTTTTTTTT--------------------------
